# Supplementary material for: BnGF14-2c Positively Regulates Flowering via the Vernalization Pathway in Semi-Winter Rapeseed
Source: Plants (Basel). 2022 Sep 3;11(17):2312. doi: 10.3390/plants11172312 (PMC9460199; doi:10.3390/plants11172312)
Supplement: Supplementary file 1 [file plants-11-02312-s001.zip › Table S1 .xlsx]

## Sheet: Sheet1
Table S1. Primers used in this study
Primer name	sequence 5’-3’	gene	used for
35S	GACGCACAATCCCACTATCC		identification
Bna34180-F	ATGAAATACAAGTTTTGTTT	BnGF14-2c	clone
Bna34180-R	CTACTGTTCCTCAGTCGGCT
GFP_34180-F	aagtccggagctagctctagaATGAAATACAAGTTTTGTTT	BnGF14-2c	subcellular localization
GFP_34180-R	gcccttgctcaccatggatccCTGTTCCTCAGTCGGCTTTG
GFP_BnFT-F	aagtccggagctagctctagaATGTCTTTAAGTAATAGAGA	BnaFT.A02
GFP_BnFT-R	gcccttgctcaccatggatccCTAACTTCTTCGTCCTCCG
GFP_BnFLC-F	aagtccggagctagctctagaATGGGGAGAAAGAAACTTGA	BnaFLC.A10
GFP_BnFLC-R	gcccttgctcaccatggatccCTAATTAAGCAGTGGGAGCG
PGBK_Bna34180-F	ATGGAGGCCCAATTCGAATTCATGAAATACAAGTTTTGTTT	BnGF14-2c	Y2H
PGBK_Bna34180-R	CAGGTCGACGGATCCGGATCCCTACTGTTCCTCAGTCGGCT
PGAD_BnFT-F	GCCATGGAGGCCAGTGAATTCATGTCTTTAAGTAATAGAGA	BnaFT.A02
PGAD_BnFT-R	CAGCTCGAGCTCGATGGATCCCTAACTTCTTCGTCCTCCG
PGAD_BnFLC-F	GCCATGGAGGCCAGTGAATTCATGGGGAGAAAGAAACTTGA	BnaFLC.A10
PGAD_BnFLC-R	CAGCTCGAGCTCGATGGATCCCTAATTAAGCAGTGGGAGCG
SPYNE_34180-F	tggcgcgccactagtGGATCCATGAAATACAAGTTTTGTTT	BnGF14-2c	BiFC
SPYNE_34180-R	cccgggagcggtaccctcgagCTGTTCCTCAGTCGGCTTTG
SPYCE_BnFT-F	tggcgcgccactagtGGATCCATGTCTTTAAGTAATAGAGA	BnaFT.A02
SPYCE_BnFT-R	atcgtatgggtacatcccgggACTTCTTCGTCCTCCGCAG
SPYCE_BnFLC-F	tggcgcgccactagtGGATCCATGGGGAGAAAGAAACTTGA	BnaFLC.A10
SPYCE_BnFLC-R	atcgtatgggtacatcccgggATTAAGCAGTGGGAGCGTTA
RT34180-F0	ATGAAATACAAGTTTTGTTTAGCAG	BnGF14-2c	qRT-PCR
RT34180-R0	GCGATAAATGCGTTTTTAGAGG
BnFT.A02_L1	TATTGTTCCGACAGCTCGGT	BnaFT.A02
BnFT.A02_R1	GCCACTCTCCCTCTGACAAT
BnFLC.A10-qF	GAGGAAGAAACTTGAAATCAAGCGA	BnaFLC.A10
BnFLC.A10-qR	CGATCCAAGGCTTTAAGATCATCAT
BnFRI_L1	CATTATTCTATCGGTCGTAGG	BnFRI
BnFRI_R1	ACAAATGCTATCGGTGCTTG
RT-BnTMA7-F	TTCCTGTGTTTTATCCATGTAGCC	reference
RT-BnTMA7-R	CAGTCACTCTCCTACGAACATGATAG
Note:
The green sequence: vector recombination site; The purple sequence: restriction enzyme cutting site; The red sequence: target gene sequence.
